# Supplementary material for: Cenostigma bracteosum Hydroethanolic Extract: Chemical Profile, Antibacterial Activity, Cytotoxicity, and Gel Formulation Development
Source: Pharmaceutics. 2025 Jun 14;17(6):780. doi: 10.3390/pharmaceutics17060780 (PMC12196441; doi:10.3390/pharmaceutics17060780)
Supplement: Supplementary file 1 [file pharmaceutics-17-00780-s001.zip]

Archive with 1 entries (1 files):
- pharmaceutics-3708185-supplementary.pdf
